# Supplementary material for: The Mediating Effect of Age, Gender, and Post-Stroke Duration on the Association between Trunk and Upper Limb Recovery in Subacute Stroke Population: A Cross-Sectional Study with Mediation Analysis
Source: Int J Environ Res Public Health. 2022 Nov 24;19(23):15644. doi: 10.3390/ijerph192315644 (PMC9738511; doi:10.3390/ijerph192315644)
Supplement: Supplementary file 1 [file ijerph-19-15644-s001.zip]

Archive with 1 entries (1 files):
- ijerph-2013473-supplementary.xls
